# Supplementary material for: Effects of Green Lettuce Leaf Extract on Sleep Disturbance Control in Oxidative Stress-Induced Invertebrate and Vertebrate Models
Source: Antioxidants (Basel). 2021 Jun 17;10(6):970. doi: 10.3390/antiox10060970 (PMC8234172; doi:10.3390/antiox10060970)
Supplement: Supplementary file 1 [file antioxidants-10-00970-s001.zip]

Archive with 1 entries (1 files):
- antioxidants-1223712-supplementary.pdf
